# Supplementary material for: Vaccination Strategies against Seasonal Influenza in Long Term Care Setting: Lessons from a Mathematical Modelling Study
Source: Vaccines (Basel). 2022 Dec 23;11(1):32. doi: 10.3390/vaccines11010032 (PMC9861048; doi:10.3390/vaccines11010032)
Supplement: Supplementary file 1 [file vaccines-11-00032-s001.zip]

Archive with 1 entries (1 files):
- vaccines-2085570-supplementary.pdf
